# Supplementary material for: Altered cardiolipin metabolism is associated with cardiac mitochondrial dysfunction in pulmonary vascular remodeled perinatal rat pups
Source: PLoS One. 2022 Feb 10;17(2):e0263520. doi: 10.1371/journal.pone.0263520 (PMC8830687; doi:10.1371/journal.pone.0263520)
Supplement: S1 Data — (XLSX) [file pone.0263520.s005.xlsx]

## Sheet: Original data
	LC's rat-hypoxia	Bo Xiang	University of Manitoba	2014-04-10	10:24:35
	RAT75-HYPOXIA-E20		2014-04-10	11:58:22	Protocol Name		Measurement	IVS;d	IVS;s	LVID;d	LVID;s	LVW;d	LVW;s
	RAT75	470g			SAX M-Mode		Mode	M-Mode	M-Mode	M-Mode	M-Mode	M-Mode	M-Mode		Calculation	EF	FS	LV Mass	LV Mass (Corrected)	LV Vol;d	LV Vol;s			RVW;d	RVW;s	RVID;d	RVID;s
							Parameter	Depth	Depth	Depth	Depth	Depth	Depth
							Units	mm	mm	mm	mm	mm	mm		Units	%	%	mg	mg	uL	uL
							Instance 1	0.582857	0.752857	1.21429	0.68	0.485714	0.558571			79.392	44	10.737	8.58964	3.46768	0.714618			0.655714	0.704286	1.50571	0.777143
							Instance 2	0.655714	0.874286	1.48143	0.728571	0.558571	0.801429			85.2423	50.8197	17.3765	13.9012	5.86339	0.865302			0.655714	0.752857	1.43286	0.631429
							Instance 3	0.485714	0.728571	1.21429	0.947143	0.607143	0.728571			48.7573	22	11.1411	8.91291	3.46768	1.77693			0.437143	0.752857	1.60286	0.801429
							Instance 4	0.461429	0.534286	1.28714	0.825714	0.315714	0.752857			69.8232	35.8491	7.13025	5.7042	4.04845	1.22169			0.728571	0.825714	1.48143	0.704286
							Instance 5	0.607143	0.631429	1.28714	0.874286	0.607143	0.825714			64.7098	32.0755	14.3489	11.4791	4.04845	1.4287			0.534286	0.825714	1.38429	0.631429
							average	0.558571	0.704286	1.29686	0.811143	0.514857	0.733428			71.8299	37.4532	11.8416	9.47325	4.12992	1.1634			0.602286	0.772286	1.48143	0.709143
							SD	0.0823567	0.128508	0.109421	0.108065	0.121913	0.10502			3.61941	1.23912	0.0311937	0.024955	0.00365445	0.00352218			0.115708	0.05265	0.0823567	0.0794406
							Measurement	IVS;d	IVS;s	LVID;d	LVID;s	LVW;d	LVW;s		Calculation	EF	FS	LV Mass	LV Mass (Corrected)	LV Vol;d	LV Vol;s			RVW;d	RVW;s	RVID;d	RVID;s
	RAT73-CONTROL-G20	Bo Xiang	2014-04-10	10:24:35				0.461429	0.704286	1.11714	0.534286	0.534286	0.655714			86.8876	52.1739	8.53786	6.83028	2.77482	0.363845			0.435	0.728571	1.11857	0.898571
	Rat 73	528g						0.461429	0.607143	1.40857	1.02	0.437143	0.461429			57.7136	27.5862	10.1369	8.10951	5.13656	2.17206			0.461429	0.68	0.995714	0.534286
								0.34	0.534286	1.84571	1.36	0.437143	0.534286			54.8262	26.3158	12.7122	10.1698	10.3667	4.68303			0.412857	0.631429	1.31143	0.631429
								0.461429	0.582857	1.48143	0.412857	0.461429	0.51			97.0132	72.1312	11.3836	9.1069	5.86339	0.175125			0.607143	0.58	1.09286	0.559286
								0.269286	0.559286	1.65714	0.952857	0.393571	0.621429			76.9957	42.5	8.59827	6.87862	7.85159	1.8062			0.582857	0.68	1.38429	0.534286
								0.461429	0.728571	1.53	0.971429	0.461429	0.655714			70.1642	36.5079	11.9582	9.56658	6.3794	1.90334			0.499857	0.66	1.18057	0.631572
							average	0.409167	0.619405	1.50667	0.875238	0.454167	0.573095			76.6175	41.909	10.5974	8.47792	6.12835	1.43296			0.0889542	0.0563877	0.161503	0.154469
							SD	0.0839953	0.0793318	0.245002	0.346777	0.0464242	0.0823946			16.4453	17.2686	1.75395	1.40316	2.56392	1.62163
	LC pregnant rats E20-050614
	CONTROL-79-FH1	Bo Xiang	2014-06-05	10:06:14			Measurement	IVS;d	IVS;s	LVID;d	LVID;s	LVW;d	LVW;s		Calculation	EF	FS	LV Mass	LV Mass (Corrected)	LV Vol;d	LV Vol;s			RVW;d	RVW;s	RVID;d	RVID;s
						FH1		0.437143	0.655714	1.55429	1.02	0.485714	0.704286			67.3224	34.375	12.0521	9.64168	6.64696	2.17206			0.632051	0.697436	1.35182	0.697436
						FH2		0.485714	0.558571	1.62714	0.995714	0.558571	0.704286			72.8236	38.806	15.5388	12.431	7.48821	2.03503			0.610251	0.697435	1.09286	0.697436
						79-FH4		0.461429	0.631429	1.57857	0.947143	0.461429	0.51			74.3252	40	12.3393	9.8714	6.92091	1.77693			0.414103	0.588462	1.19	0.501282
						FH5		0.394286	0.548571	1.49143	0.977143	0.36	0.48			67.5939	34.4828	8.43263	6.7461	5.96756	1.93385			0.461538	0.461538	1.15385	0.538462
						FH7		0.412857	0.607143	1.31143	0.728571	0.461429	0.534286			79.6588	44.4445	8.62035	6.89628	4.25394	0.865302
							average	0.438286	0.600286	1.51257	0.933714	0.465429	0.586572			72.3448	38.4216	11.3966	9.1173	6.25551	1.75664			0.529486	0.611218	1.19713	0.608654
							SD	0.0366366	0.0461079	0.122605	0.117728	0.0711235	0.109165			5.13422	4.20724	2.95672	2.36538	1.24547	0.518743			0.10797	0.112233	0.110644	0.103634
	RAT-81-HYPOXIA-1FH	Bo Xiang	2014-06-05	11:12:56			Measurement	IVS;d	IVS;s	LVID;d	LVID;s	LVW;d	LVW;s		Calculation	EF	FS	LV Mass	LV Mass (Corrected)	LV Vol;d	LV Vol;s			RVW;d	RVW;s	RVID;d	RVID;s
						FH1		0.607143	0.801429	1.48143	0.777143	0.534286	0.704286			82.3634	47.541	15.5765	12.4612	5.86339	1.0341			0.509	0.583	1.36	0.872
						2		0.428571	0.531429	1.28571	0.72	0.462857	0.582857			79.2541	44	8.62847	6.90277	4.03654	0.837415			0.464102	0.65	1.32308	0.732051
						3		0.485714	0.704286	1.43286	0.922857	0.461429	0.607143			69.1819	35.5932	11.0981	8.87848	5.37259	1.65573			0.493804	0.686539	1.046	0.64295
						4		0.51	0.607143	1.28714	0.971429	0.68	0.801429			52.9858	24.5283	13.7605	11.0084	4.04845	1.90334			0.555	0.77	1.22	0.501
						5		0.473571	0.529286	1.50429	1.00286	0.473571	0.696429			66.0043	33.3334	11.9282	9.54257	6.10306	2.07478			0.6628	0.8589	1.475	0.613462
						6		0.631429	0.777143	1.57857	1.11714	0.655714	0.777143			59.9068	29.2307	20.6394	16.5115	6.92091	2.77482
						7		0.435	0.621429	1.57429	0.994286	0.517857	0.807857			70.5019	36.8421	12.8864	10.3091	6.87211	2.02714
							average	0.510204	0.653164	1.44918	0.929388	0.540816	0.711021			68.5998	35.867	13.5025	10.802	5.60244	1.75819			0.536941	0.709688	1.28482	0.672293
							SD	0.0799521	0.110497	0.12228	0.137655	0.0913284	0.0907358			10.2714	7.98414	3.82313	3.0585	1.19645	0.659518			0.0776428	0.107297	0.161648	0.13885
	LC pregnant rats E20						Measurement	IVS;d	IVS;s	LVID;d	LVID;s	LVW;d	LVW;s		Calculation	EF	FS	LV Mass	LV Mass (Corrected)	LV Vol;d	LV Vol;s				RVW;d	RVW;s	RVID;d	RVID;s
	Rat 75-control	Bo Xiang	2014-05-08	10:54:08		FH2		0.377143	0.628571	1.69714	1.03714	0.345714	0.565714			72.7953	38.8889	9.77628	7.82102	8.35165	2.27204				0.225641	0.620513	1.38205	0.648718
						FH3		0.291429	0.34	1.50571	0.995714	0.412857	0.461429			66.7382	33.871	7.77129	6.21703	6.11822	2.03503				0.348718	0.479487	1.54744	1.24231
						FH4		0.34	0.631429	1.65143	1.06857	0.437143	0.631429			68.3562	35.2942	10.3403	8.27221	7.78161	2.46239				0.392308	0.632051	1.39487	0.828205
						FH5		0.34	0.412857	1.19	0.922857	0.412857	0.461429			49.6099	22.449	5.9479	4.75832	3.28582	1.65573				0.291429	0.412857	1.38429	0.588
							average	0.337143	0.503214	1.51107	1.00607	0.402143	0.53			64.3749	32.6258	8.45894	6.76715	6.38433	2.1063				0.314524	0.536227	1.42716	0.826808
							SD	0.0351478	0.149395	0.229084	0.0629909	0.0393226	0.0836008			10.1709	7.1055	2.00441	1.60353	2.27261	0.347547				0.0722338	0.107589	0.0803779	0.295177
							Measurement	IVS;d	IVS;s	LVID;d	LVID;s	LVW;d	LVW;s		Calculation	EF	FS	LV Mass	LV Mass (Corrected)	LV Vol;d	LV Vol;s				RVW;d	RVW;s	RVID;d	RVID;s
	R77-HYPOXIA-FH1	Bo Xiang	2014-05-08	11:43:53		FH1		0.51	0.752857	1.31143	0.874286	0.485714	0.704286			66.4146	33.3333	10.5566	8.44528	4.25394	1.4287
	418g					FH2		0.438084	0.629745	1.88924	1.39639	0.465464	0.684506			54.3782	26.0869	15.8367	12.6694	11.0047	5.02052				0.574985	0.547605	1.17735	0.602365
						FH3		0.534286	0.655714	1.67571	1.14143	0.655714	0.971429			63.6276	31.884	19.8266	15.8613	8.08154	2.93945
						FH4		0.449286	0.655714	1.26286	0.655714	0.497857	0.619286			83.2201	48.0769	10.2079	8.16632	3.84893	0.645846				0.437143	0.582857	1.36	0.947143
						FH5		0.455714	0.612857	1.63429	0.942857	0.502857	0.754286			76.8259	42.3077	13.7591	11.0073	7.57383	1.75516				0.345714	0.66	1.28857	0.691429
							average	0.477474	0.661377	1.5547	1.00214	0.521521	0.746759			68.8933	36.3378	14.0374	11.2299	6.95258	2.35794				0.452614	0.596821	1.27531	0.746979
							SD	0.0421461	0.0542851	0.263271	0.280494	0.0763882	0.134594			11.3219	8.76627	3.98784	3.19027	2.95783	1.70188				0.115416	0.0574839	0.0920446	0.178976

## Sheet: hypox vs nor summary
			Measurement	IVS;d	IVS;s	LVID;d	LVID;s	LVW;d	LVW;s
			Mode	M-Mode	M-Mode	M-Mode	M-Mode	M-Mode	M-Mode		Calculation	EF	FS	LV Mass	LV Mass (Corrected)	LV Vol;d	LV Vol;s			RVW;d	RVW;s	RVID;d	RVID;s
			Parameter	Depth	Depth	Depth	Depth	Depth	Depth
			Units	mm	mm	mm	mm	mm	mm		Units	%	%	mg	mg	uL	uL
		RAT73-CONTROL-G20		0.461429	0.704286		0.534286	0.534286	0.655714			86.8876	52.1739	8.53786	6.83028	2.775				0.435	0.728571	1.11857	0.898571
		RAT73-CONTROL-G20		0.461429	0.607143	1.40857	1.02	0.437143	0.461429			57.7136	27.5862	10.1369	8.10951	5.13656	2.17206			0.461429	0.68	0.995714	0.534286
		RAT73-CONTROL-G20		0.34	0.534286	1.84571	1.36	0.437143	0.534286			54.8262	26.3158	12.7122	10.1698	10.37				0.412857	0.631429	1.31143	0.631429
		RAT73-CONTROL-G20		0.461429	0.582857	1.48143	0.412857	0.461429	0.51			97.0132	72.1312	11.3836	9.1069	5.86339				0.607143	0.58	1.09286	0.559286
		RAT73-CONTROL-G20		0.269286	0.559286	1.65714	0.952857	0.393571	0.621429			76.9957	42.5	8.59827	6.87862	7.85159	1.8062			0.582857	0.68	1.38429	0.534286
		RAT73-CONTROL-G20		0.461429	0.728571	1.53	0.971429	0.461429	0.655714			70.1642	36.5079	11.9582	9.56658	6.3794	1.90334			0.499857	0.66	1.18057	0.631572
		CONTROL-79-FH1		0.437143	0.655714	1.55429	1.02	0.485714	0.704286			67.3224	34.375	12.0521	9.64168	6.64696	2.17206			0.632051	0.697436	1.35182	0.697436
		CONTROL-79-FH1		0.485714	0.558571	1.62714	0.995714	0.558571	0.704286			72.8236	38.806	15.5388	12.431	7.48821	2.03503			0.610251	0.697435	1.09286	0.697436
		CONTROL-79-FH1		0.461429	0.631429	1.57857	0.947143	0.461429	0.51			74.3252	40	12.3393	9.8714	6.92091	1.77693			0.414103	0.588462	1.19	0.501282
		CONTROL-79-FH1		0.394286	0.548571	1.49143	0.977143	0.36	0.48			67.5939	34.4828	8.43263	6.7461	5.96756	1.93385			0.461538	0.461538	1.15385	0.538462
		CONTROL-79-FH1		0.412857	0.607143	1.31143	0.728571	0.461429	0.534286			79.6588	44.4445	8.62035	6.89628	4.25394	0.865302
		Rat 75-control		0.377143	0.628571	1.69714	1.03714	0.345714	0.565714			72.7953	38.8889	9.77628	7.82102	8.35165	2.27204			0.225641	0.620513	1.38205	0.648718
		Rat 75-control		0.291429	0.34	1.50571	0.995714	0.412857	0.461429			66.7382	33.871	7.77129	6.21703	6.11822	2.03503			0.348718	0.479487	1.54744	1.24231
		Rat 75-control		0.34	0.631429	1.65143	1.06857	0.437143	0.631429			68.3562	35.2942	10.3403	8.27221	7.78161	2.46239			0.392308	0.632051	1.39487	0.828205
		Rat 75-control		0.34	0.412857	1.19	0.922857	0.412857	0.461429				22.449	5.9479	4.75832	3.286	1.65573			0.291429	0.412857	1.38429	0.588
		LC107-G20-RD-		0.414375	0.733125	1.62563	0.8075	0.478125	0.669375			84.6173	50.3268	12.2899	9.83194	7.47009	1.1491			0.403	0.6	1.42375	0.63
		LC107-G20-RD-		0.50875	0.715	1.36125	0.6325	0.5225	0.64625			87.5577	53.5354	11.7645	9.41164	4.69439	0.584089			0.48	0.57	1.21	0.66
		LC107-G20-RD-		0.40375	0.57375	1.68938	0.935	0.425	0.648125			79.2118	44.6541	11.7366	9.38927	8.25314	1.71568			0.425	0.626	1.39187	0.658
		LC107-G20-RD-		0.40375	0.711875	1.8275	0.68	0.3825	0.65875			92.9289	62.7907	12.3758	9.90066	10.1062	0.714618			0.51	0.76	1.15813	0.4
		LC107-G20-RD-		0.33	0.55	1.58125	0.94875	0.3025	0.5775			74.3203	40	7.26067	5.80853	6.95153	1.78513			0.4675	0.53	1.3	0.89
		LC107-G20-RD-		0.36125	0.584375	1.72125	0.9775	0.393125	0.563125			77.6513	43.2099	10.6067	8.48538	8.66166	1.93577			0.48	0.68	1.57	0.69
		LC107-G20-RD-		0.478125	0.584375	1.36	0.6375	0.371875	0.669375			87.2504	53.125	8.71716	6.97373	4.68303	0.597066			0.467	0.7225	1.49812	0.66
						1.11714						49.6099
		average		0.404318	0.599237	1.55696	0.889229	0.43347	0.587451			76.0358	42.1576	10.4044	8.32354	6.63686	1.66165			0.457509	0.62087	1.29202	0.672347
		sd		0.0662407	0.0960619	0.167007	0.210154	0.0626466	0.0826232			10.8199	11.759	2.25133	1.80106	1.9887	0.585088			0.100877	0.0916351	0.160597	0.178164
		sem		0.0141226	0.0204805	0.035606	0.0448049	0.0133563	0.0176153			2.30682	2.50702	0.479984	0.383988	0.423993	0.124741			0.0215071	0.0195367	0.0342394	0.0379847
																	0.363845
																	4.68303
			Measurement	IVS;d	IVS;s	LVID;d	LVID;s	LVW;d	LVW;s								0.175125
			Mode	M-Mode	M-Mode	M-Mode	M-Mode	M-Mode	M-Mode		Calculation	EF	FS	LV Mass	LV Mass (Corrected)	LV Vol;d	LV Vol;s			RVW;d	RVW;s	RVID;d	RVID;s
			Parameter	Depth	Depth	Depth	Depth	Depth	Depth
			Units	mm	mm	mm	mm	mm	mm		Units	%	%	mg	mg	uL	uL
		RAT75-HYPOXIA-E20	Instance 1	0.582857	0.752857	1.21429	0.68	0.485714	0.558571			79.392	44	10.737	8.58964	3.46768	0.714618			0.655714	0.704286	1.50571	0.777143
		RAT75-HYPOXIA-E20	Instance 2	0.655714	0.874286	1.48143	0.728571	0.558571	0.801429					17.3765	13.9012	5.86339	0.865302			0.655714	0.752857	1.43286	0.631429
		RAT75-HYPOXIA-E20	Instance 3	0.485714	0.728571	1.21429	0.947143	0.607143	0.728571			48.7573	22	11.1411	8.91291	3.46768	1.77693			0.437143	0.752857	1.60286	0.801429
		RAT75-HYPOXIA-E20	Instance 4	0.461429	0.534286	1.28714	0.825714	0.315714	0.752857			69.8232	35.8491	7.13025	5.7042	4.04845	1.22169			0.728571	0.825714	1.48143	0.704286
		RAT75-HYPOXIA-E20	Instance 5	0.607143	0.631429	1.28714	0.874286	0.607143	0.825714			64.7098	32.0755	14.3489	11.4791	4.04845	1.4287			0.534286	0.825714	1.38429	0.631429
		RAT-81-HYPOXIA-1FH		0.607143	0.801429	1.48143	0.777143	0.534286	0.704286			82.3634	47.541	15.5765	12.4612	5.86339	1.0341			0.509	0.583	1.36	0.872
		RAT-81-HYPOXIA-1FH		0.428571	0.531429	1.28571	0.72	0.462857	0.582857			79.2541	44	8.62847	6.90277	4.03654	0.837415			0.464102	0.65	1.32308	0.732051
		RAT-81-HYPOXIA-1FH		0.485714	0.704286	1.43286	0.922857	0.461429	0.607143			69.1819	35.5932	11.0981	8.87848	5.37259	1.65573			0.493804	0.686539	1.046	0.64295
		RAT-81-HYPOXIA-1FH		0.51	0.607143	1.28714	0.971429	0.68	0.801429			52.9858	24.5283	13.7605	11.0084	4.04845	1.90334			0.555	0.77	1.22	0.501
		RAT-81-HYPOXIA-1FH		0.473571	0.529286	1.50429	1.00286	0.473571	0.696429			66.0043	33.3334	11.9282	9.54257	6.10306	2.07478			0.6628	0.8589	1.475	0.613462
		RAT-81-HYPOXIA-1FH		0.631429	0.777143	1.57857	1.11714	0.655714	0.777143			59.9068	29.2307	20.6394	16.5115	6.92091
		RAT-81-HYPOXIA-1FH		0.435	0.621429	1.57429	0.994286	0.517857	0.807857			70.5019	36.8421	12.8864	10.3091	6.87211	2.02714
		R77-HYPOXIA-FH1		0.51	0.752857	1.31143	0.874286	0.485714	0.704286			66.4146	33.3333	10.5566	8.44528	4.25394	1.4287
		R77-HYPOXIA-FH1		0.438084	0.629745	1.88924	1.39639	0.465464	0.684506			54.3782	26.0869	15.8367	12.6694					0.574985	0.547605	1.17735	0.602365
		R77-HYPOXIA-FH1		0.534286	0.655714	1.67571	1.14143	0.655714	0.971429			63.6276	31.884	19.8266	15.8613	8.08154
		R77-HYPOXIA-FH1		0.449286	0.655714	1.26286	0.655714	0.497857	0.619286			83.2201	48.0769	10.2079	8.16632	3.84893	0.645846			0.437143	0.582857	1.36	0.947143
		R77-HYPOXIA-FH1		0.455714	0.612857	1.63429	0.942857	0.502857	0.754286			76.8259	42.3077	13.7591	11.0073	7.57383	1.75516			0.346	0.66	1.28857	0.691429
		LC103-H-G20-201016		0.541875	0.690625	1.49812	1.04125	0.563125	0.70125			61.967	30.4965	15.0338	12.027	6.03791	2.2964			0.5525	0.733	1.3175	0.82875
		LC103-H-G20-201016		0.605625	0.669375	1.21125	0.65875	0.53125	0.626875			81.0079	45.614	11.7618	9.40942	3.44462	0.654208			0.52	0.6375	1.19	0.65
		LC103-H-G20-201016		0.605625	0.648125	1.55125	0.95625	0.51	0.68			72.4229	38.3562	16.0419	12.8336	6.61316	1.82372			0.51	0.754	1.33	0.668
		LC103-H-G20-201016		0.456875	0.860625	1.46625	0.924375	0.6375	0.754375			70.8593	36.9565	14.36	11.488	5.70732	1.66315			0.5525	0.78625	1.4025	0.6906
		LC103-H-G20-201016		0.556987	0.63984	1.42477	0.975123	0.586511	0.738659			63.6708	31.5595	14.7927	11.8341	5.29336	1.92303			0.44	0.7	1.63	0.7425
		average		0.523575	0.677684	1.43426	0.914903	0.536181	0.721784			68.4417	35.6983	13.5195	10.8156	5.28416	1.45947			0.534959	0.711727	1.36262	0.707109
		sd		0.0723602	0.0966555	0.176197	0.176671	0.084676	0.0933775			9.7838	7.45983	3.35595	2.68476	1.43828	0.530131			0.0963162	0.0891645	0.149173	0.108027
		sem		0.0161802	0.0216128	0.0393989	0.0395048	0.0189341	0.0208798			2.18772	1.7114	0.750413	0.600331	0.329965	0.128576			0.021537	0.0199378	0.033356	0.0241556
				1.06513e-06	0.00994811	0.0241507	0.663192	4.1937e-05	8.94993e-06			0.021873	0.0384319	0.000796574	0.000796573	0.0147792	0.271725			0.0195835	0.00344853	0.165769	0.47533
												85.2423	50.8197			11.0047	5.02052
																	2.93945
																	2.77482

## Sheet: hypoxic additional numbers summ
				Measurement	IVS;d	IVS;s	LVID;d	LVID;s	LVW;d	LVW;s
				Mode	M-Mode	M-Mode	M-Mode	M-Mode	M-Mode	M-Mode		Calculation	EF	FS	LV Mass	LV Mass (Corrected)	LV Vol;d	LV Vol;s			RVW;d	RVW;s	RVID;d	RVID;s
				Parameter	Depth	Depth	Depth	Depth	Depth	Depth
				Units	mm	mm	mm	mm	mm	mm		Units	%	%	mg	mg	uL	uL
			RAT73-CONTROL-G20		0.461429	0.704286	1.11714	0.534286	0.534286	0.655714			86.8876	52.1739	8.53786	6.83028	2.775	0.363845			0.435	0.728571	1.11857	0.898571
			RAT73-CONTROL-G20		0.461429	0.607143	1.40857	1.02	0.437143	0.461429			57.7136	27.5862	10.1369	8.10951	5.13656	2.17206			0.461429	0.68	0.995714	0.534286
			RAT73-CONTROL-G20		0.34	0.534286	1.84571	1.36	0.437143	0.534286			54.8262	26.3158	12.7122	10.1698	10.37				0.412857	0.631429	1.31143	0.631429
			RAT73-CONTROL-G20		0.461429	0.582857	1.48143	0.412857	0.461429	0.51			97.0132	72.1312	11.3836	9.1069	5.86339				0.607143	0.58	1.09286	0.559286
			RAT73-CONTROL-G20		0.269286	0.559286	1.65714	0.952857	0.393571	0.621429			76.9957	42.5	8.59827	6.87862	7.85159	1.8062			0.582857	0.68	1.38429	0.534286
			RAT73-CONTROL-G20		0.461429	0.728571	1.53	0.971429	0.461429	0.655714			70.1642	36.5079	11.9582	9.56658	6.3794	1.90334			0.499857	0.66	1.18057	0.631572
			CONTROL-79-FH1		0.437143	0.655714	1.55429	1.02	0.485714	0.704286			67.3224	34.375	12.0521	9.64168	6.64696	2.17206			0.632051	0.697436	1.35182	0.697436
			CONTROL-79-FH1		0.485714	0.558571	1.62714	0.995714	0.558571	0.704286			72.8236	38.806	15.5388	12.431	7.48821	2.03503			0.610251	0.697435	1.09286	0.697436
			CONTROL-79-FH1		0.461429	0.631429	1.57857	0.947143	0.461429	0.51			74.3252	40	12.3393	9.8714	6.92091	1.77693			0.414103	0.588462	1.19	0.501282
			CONTROL-79-FH1		0.394286	0.548571	1.49143	0.977143	0.36	0.48			67.5939	34.4828	8.43263	6.7461	5.96756	1.93385			0.461538	0.461538	1.15385	0.538462
			CONTROL-79-FH1		0.412857	0.607143	1.31143	0.728571	0.461429	0.534286			79.6588	44.4445	8.62035	6.89628	4.25394	0.865302
			Rat 75-control		0.377143	0.628571	1.69714	1.03714	0.345714	0.565714			72.7953	38.8889	9.77628	7.82102	8.35165	2.27204			0.225641	0.620513	1.38205	0.648718
			Rat 75-control		0.291429	0.34	1.50571	0.995714	0.412857	0.461429			66.7382	33.871	7.77129	6.21703	6.11822	2.03503			0.348718	0.479487	1.54744	1.24231
			Rat 75-control		0.34	0.631429	1.65143	1.06857	0.437143	0.631429			68.3562	35.2942	10.3403	8.27221	7.78161	2.46239			0.392308	0.632051	1.39487	0.828205
			Rat 75-control		0.34	0.412857	1.19	0.922857	0.412857	0.461429			49.6099	22.449	5.9479	4.75832	3.286	1.65573			0.291429	0.412857	1.38429	0.588
			LC107-G20-RD-		0.414375	0.733125	1.62563	0.8075	0.478125	0.669375			84.6173	50.3268	12.2899	9.83194	7.47009	1.1491			0.403	0.6	1.42375	0.63
			LC107-G20-RD-		0.50875	0.715	1.36125	0.6325	0.5225	0.64625			87.5577	53.5354	11.7645	9.41164	4.69439	0.584089			0.48	0.57	1.21	0.66
			LC107-G20-RD-		0.40375	0.57375	1.68938	0.935	0.425	0.648125			79.2118	44.6541	11.7366	9.38927	8.25314	1.71568			0.425	0.626	1.39187	0.658
			LC107-G20-RD-		0.40375	0.711875	1.8275	0.68	0.3825	0.65875			92.9289	62.7907	12.3758	9.90066	10.1062	0.714618			0.51	0.76	1.15813	0.4
			LC107-G20-RD-		0.33	0.55	1.58125	0.94875	0.3025	0.5775			74.3203	40	7.26067	5.80853	6.95153	1.78513			0.4675	0.53	1.3	0.89
			LC107-G20-RD-		0.36125	0.584375	1.72125	0.9775	0.393125	0.563125			77.6513	43.2099	10.6067	8.48538	8.66166	1.93577			0.48	0.68	1.57	0.69
			LC107-G20-RD-		0.478125	0.584375	1.36	0.6375	0.371875	0.669375			87.2504	53.125	8.71716	6.97373	4.68303	0.597066			0.467	0.7225	1.49812	0.66
			180426-RAT114-G20.5	L2	0.445946	0.683784	1.81351	0.951351	0.431081	0.683784			81.8497	47.541	14.2287	11.3829	9.90869	1.79846
				L1	0.386486	0.713514	1.53108	0.832432	0.327027	0.654054			80.4551	45.6311	8.12868	6.50294	6.39117	1.24915
				R3	0.490541	0.609459	1.75405	1.02568	0.505405	0.609459			75.7547	41.5254	16.2164	12.9731	9.094	2.20487
				R2	0.390541	0.666216	1.25586	0.689189	0.390541	0.700676			80.4413	45.122	6.81374	5.45099	3.79252	0.741769
			180301-RAT113-G20	R1	0.535135	0.728378	1.57568	0.951351	0.52027	0.668919			73.8897	39.6227	15.0599	12.0479	6.88792	1.79846
				L2	0.434797	0.671959	1.68649	0.816892	0.408446	0.645608			85.5636	51.5625	11.9961	9.59688	8.21668	1.18619
				R2	0.425	0.597297	1.36689	0.781081	0.470946	0.665355			77.905	42.8572	9.51156	7.60925	4.74589	1.0486
					0.425	0.57375	1.25375	0.765	0.425	0.6375			73.7749	38.9831	7.72896	6.18317	3.77565	0.990167
				R1	0.447973	0.608784	1.60811	0.930405	0.447973	0.689189			76.6916	42.1429	12.1543	9.72344	7.2628	1.69284
																		4.68303
																		0.175125
			average		0.415368	0.614076	1.53738	0.880852	0.434291	0.608983			75.8931	42.6599	10.6689	8.53511	6.64795	1.53951			0.457509	0.62087	1.29202	0.672347
			sd		0.0629384	0.0884059	0.190016	0.185195	0.0607168	0.0785175			10.3543	10.0856	2.62024	2.09619	2.02201	0.592096			0.100877	0.0916351	0.160597	0.178164
			sem		0.0113041	0.0158782	0.0341279	0.033262	0.0109051	0.0141022			1.85969	1.81143	0.470609	0.376487	0.363164	0.109949			0.0220132	0.0199964	0.0350452	0.0388785
				Measurement	IVS;d	IVS;s	LVID;d	LVID;s	LVW;d	LVW;s
				Mode	M-Mode	M-Mode	M-Mode	M-Mode	M-Mode	M-Mode		Calculation	EF	FS	LV Mass	LV Mass (Corrected)	LV Vol;d	LV Vol;s			RVW;d	RVW;s	RVID;d	RVID;s
				Parameter	Depth	Depth	Depth	Depth	Depth	Depth
				Units	mm	mm	mm	mm	mm	mm		Units	%	%	mg	mg	uL	uL
			RAT75-HYPOXIA-E20	Instance 1	0.582857	0.752857	1.21429	0.68	0.485714	0.558571			79.392	44	10.737	8.58964	3.46768	0.714618			0.655714	0.704286	1.50571	0.777143
			RAT75-HYPOXIA-E20	Instance 2	0.655714	0.874286	1.48143	0.728571	0.558571	0.801429			85.2423	50.8197	17.3765	13.9012	5.86339	0.865302			0.655714	0.752857	1.43286	0.631429
			RAT75-HYPOXIA-E20	Instance 3	0.485714	0.728571	1.21429	0.947143	0.607143	0.728571			48.7573	22	11.1411	8.91291	3.46768	1.77693			0.437143	0.752857	1.60286	0.801429
			RAT75-HYPOXIA-E20	Instance 4	0.461429	0.534286	1.28714	0.825714	0.315714	0.752857			69.8232	35.8491	7.13025	5.7042	4.04845	1.22169			0.728571	0.825714	1.48143	0.704286
			RAT75-HYPOXIA-E20	Instance 5	0.607143	0.631429	1.28714	0.874286	0.607143	0.825714			64.7098	32.0755	14.3489	11.4791	4.04845	1.4287			0.534286	0.825714	1.38429	0.631429
			RAT-81-HYPOXIA-1FH		0.607143	0.801429	1.48143	0.777143	0.534286	0.704286			82.3634	47.541	15.5765	12.4612	5.86339	1.0341			0.509	0.583	1.36	0.872
			RAT-81-HYPOXIA-1FH		0.428571	0.531429	1.28571	0.72	0.462857	0.582857			79.2541	44	8.62847	6.90277	4.03654	0.837415			0.464102	0.65	1.32308	0.732051
			RAT-81-HYPOXIA-1FH		0.485714	0.704286	1.43286	0.922857	0.461429	0.607143			69.1819	35.5932	11.0981	8.87848	5.37259	1.65573			0.493804	0.686539	1.046	0.64295
			RAT-81-HYPOXIA-1FH		0.51	0.607143	1.28714	0.971429	0.68	0.801429			52.9858	24.5283	13.7605	11.0084	4.04845	1.90334			0.555	0.77	1.22	0.501
			RAT-81-HYPOXIA-1FH		0.473571	0.529286	1.50429	1.00286	0.473571	0.696429			66.0043	33.3334	11.9282	9.54257	6.10306	2.07478			0.6628	0.8589	1.475	0.613462
			RAT-81-HYPOXIA-1FH		0.631429	0.777143	1.57857	1.11714	0.655714	0.777143			59.9068	29.2307	20.6394	16.5115	6.92091
			RAT-81-HYPOXIA-1FH		0.435	0.621429	1.57429	0.994286	0.517857	0.807857			70.5019	36.8421	12.8864	10.3091	6.87211	2.02714
			R77-HYPOXIA-FH1		0.51	0.752857	1.31143	0.874286	0.485714	0.704286			66.4146	33.3333	10.5566	8.44528	4.25394	1.4287
			R77-HYPOXIA-FH1		0.438084	0.629745	1.88924	1.39639	0.465464	0.684506			54.3782	26.0869	15.8367	12.6694	11.0047				0.574985	0.547605	1.17735	0.602365
			R77-HYPOXIA-FH1		0.534286	0.655714	1.67571	1.14143	0.655714	0.971429			63.6276	31.884	19.8266	15.8613	8.08154
			R77-HYPOXIA-FH1		0.449286	0.655714	1.26286	0.655714	0.497857	0.619286			83.2201	48.0769	10.2079	8.16632	3.84893	0.645846			0.437143	0.582857	1.36	0.947143
			R77-HYPOXIA-FH1		0.455714	0.612857	1.63429	0.942857	0.502857	0.754286			76.8259	42.3077	13.7591	11.0073	7.57383	1.75516			0.346	0.66	1.28857	0.691429
			LC103-H-G20-201016		0.541875	0.690625	1.49812	1.04125	0.563125	0.70125			61.967	30.4965	15.0338	12.027	6.03791	2.2964			0.5525	0.733	1.3175	0.82875
			LC103-H-G20-201016		0.605625	0.669375	1.21125	0.65875	0.53125	0.626875			81.0079	45.614	11.7618	9.40942	3.44462	0.654208			0.52	0.6375	1.19	0.65
			LC103-H-G20-201016		0.605625	0.648125	1.55125	0.95625	0.51	0.68			72.4229	38.3562	16.0419	12.8336	6.61316	1.82372			0.51	0.754	1.33	0.668
			LC103-H-G20-201016		0.456875	0.860625	1.46625	0.924375	0.6375	0.754375			70.8593	36.9565	14.36	11.488	5.70732	1.66315			0.5525	0.78625	1.4025	0.6906
			LC103-H-G20-201016		0.556987	0.63984	1.42477	0.975123	0.586511	0.738659			63.6708	31.5595	14.7927	11.8341	5.29336	1.92303			0.44	0.7	1.63	0.7425
			180426-LCRAT118-G20-HYPOXY	L2	0.475676	0.743243	1.79865	1.07027	0.460811	0.639189			74.509	40.4959	15.4186	12.3349	9.70125	2.47295
				L1	0.416216	0.564865	1.54595	1.01081	0.401351	0.654054			67.6615	34.6154	10.0122	8.0098	6.55435	2.11958
				R4	0.490541	0.564865	1.75405	1.02568	0.431081	0.654054			75.7547	41.5254	14.4883	11.5907	9.094	2.20487
				R3	0.535135	0.772973	1.59054	0.966216	0.445946	0.639189			73.4247	39.2524	13.6711	10.9369	7.05831	1.87577
				R2	0.55	0.728378	1.6946	0.906757	0.475676	0.624324			81.0293	46.4912	16.0723	12.8579	8.31926	1.57822
				R1	0.52973	0.686993	1.53125	0.91875	0.521453	0.703547			74.4136	40	14.3543	11.4834	6.39301	1.63575
			180301-RAT112-HYPOX-G20	R1	0.488345	0.670439	1.5478	1.0098	0.446959	0.686993			67.85	34.7594	12.2173	9.77381	6.57492	2.11384
				R2	0.566554	0.803716	1.42297	0.816892	0.606081	0.685135			77.5163	42.5926	15.3799	12.3039	5.27578	1.18619
				L1	0.646	0.761	1.738	1.059	0.546	0.745			72.912	39.048	20.959	16.767	8.883	2.406
				R3	0.446959	0.645608	1.73818	0.976689	0.496622	0.662162			78.2577	43.8095	14.7791	11.8233	8.88322	1.93142
				R4	0.57973	0.619257	1.30439	0.869595	0.4875	0.685135			66.4301	33.3333	11.7094	9.36754	4.19378	1.40785
			RAT 108-REG HYPOX	L3	0.386486	0.55	1.29324	0.832432	0.431081	0.624324			69.5292	35.6322	7.62565	6.10052	4.0995	1.24915
				L2	0.475676	0.698649	1.30811	0.676351	0.527703	0.735811			83.3389	48.2955	10.6478	8.51822	4.22548	0.70401
				L1	0.456081	0.656757	1.49595	0.857432	0.492568	0.839189			77.4789	42.683	11.8581	9.48652	6.01496	1.35463
				R3	0.478378	0.797297	1.52483	0.956757	0.488345	0.757432			71.1171	37.2549	12.5536	10.0429	6.32328	1.82635
																		5.02052
																		2.93945
																		2.77482
				average	0.514599	0.680354	1.48222	0.921116	0.515005	0.708507			71.1822	37.8452	13.4912	10.793	6.04233	1.58225			0.534959	0.711727	1.36262	0.707109
				sd	0.0702261	0.0907107	0.180914	0.150588	0.0769361	0.0819849			8.73006	6.90769	3.21717	2.57372	1.93617	0.527081			0.0963162	0.0891645	0.149173	0.108027
				sem	0.0115451	0.0149127	0.0297421	0.0247566	0.0126482	0.0134782			1.43521	1.13562	0.5289	0.423118	0.318304	0.0903936			0.0227019	0.0210163	0.0351603	0.0254623
				ttest	6.68958e-08	0.00343346	0.225377	0.326292	1.20913e-05	3.29259e-06			0.0457639	0.0230933	0.000216749	0.000216746	0.212474	0.932836			0.0195835	0.00344853	0.165769	0.47533

## Sheet: resv data summary
LC's rat-hypoxia	Bo Xiang	University of Manitoba	41739	0.406655
				Protocol Name		Measurement	IVS;d	IVS;s	LVID;d	LVID;s	LVW;d	LVW;s
				SAX M-Mode		Mode	M-Mode	M-Mode	M-Mode	M-Mode	M-Mode	M-Mode		Calculation	EF	FS	LV Mass	LV Mass (Corrected)	LV Vol;d	LV Vol;s			RVW;d	RVW;s	RVID;d	RVID;s
						Parameter	Depth	Depth	Depth	Depth	Depth	Depth
LC102-RESV-H-G20--201016						Units	mm	mm	mm	mm	mm	mm		Units	%	%	mg	mg	uL	uL
Hypoxic Res	414	42663	0.495347	LH2			0.31625	0.61875	1.6225	0.935	0.42625	0.6875			76.9176	42.3729	9.43144	7.54515	7.43286	1.71568			0.495	0.728	1.32	0.6325
		42663	0.505984	LH1			0.70125	0.754375	1.45562	1.05187	0.520625	0.68			61.002	30.1587	13.005	10.404	8.80856	3.43516			0.6056	0.8075	1.16875	0.6056
		42663	0.495347	RH1			0.4675	0.605	1.44375	0.77	0.3575	0.7425			81.6053	46.6667	9.12782	7.30226	5.48048	1.00812			0.605	0.825	1.3475	0.605
		42663	0.499641	RH2			0.706875	0.78	1.27969	0.63375	0.63375	0.743437			85.2676	50.4762	16.738	13.3904	3.98657	0.587316			0.39	0.5484	0.999375	0.548
		42663	0.513623	LH3			0.4675	0.75625	1.7325	1.21	0.39875	0.6325											0.6325	0.77	1.32	0.70125
		42663	0.50228	RH3			0.499375	0.648125	1.83813	1.21125	0.456875	0.626875			66.4191	34.104	16.4368	13.1494	10.2577	3.44462			0.51	0.68	1.46625	0.7756
180426-LC-RAT119-G20-RESV-HYPOXY				L4			0.490541	0.698649	1.48649	0.891892	0.52027	0.728378			74.4985	40	12.9411	10.3529	5.91594	1.50865			0.4675	0.605	0.935	0.715
				L3			0.463514	0.662162	1.55608	1.0098	0.52973	0.778041			68.2939	35.1064	13.4788	10.783	6.66699	2.11384			0.672	0.796	1.3	0.704
				L2			0.564865	0.782883	1.63514	0.881982	0.564865	0.832432			80.7052	46.0606	17.6526	14.1221	7.58404	1.46333			0.4675	0.756	1.41	0.64
				L1			0.486486	0.72973	1.32568	0.693243	0.462162	0.754054			82.776	47.7065	9.93431	7.94745	4.37729	0.753946			0.495	0.64	1.55	0.888
				R1			0.597973	0.677703	1.18266	0.597973	0.584685	0.677703			84.553	49.4382	12.1928	9.75425	3.23199	0.499247			0.6145	0.951774	1.29324	0.8972
180301-RAT111-Hypoxic-G20-RESV				R1			0.39527	0.711486	1.66013	0.830068	0.434797	0.803716			84.2877	50	11.4425	9.15402	7.88838	1.23944			0.57	0.755	1.365	0.767
				R2			0.52027	0.758108	1.51622	0.594595	0.460811	0.817568			92.1131	60.7843	12.7294	10.1835	6.23038	0.491387			0.6	0.783	1.14	0.673
				R3			0.412838	0.65	1.55473	0.834459	0.456757	0.781757			81.0955	46.3277	11.0465	8.83723	6.65191	1.25751			0.57	0.755	1.29	0.439
				L3			0.546	0.778	1.242	0.712	0.497	0.795			77.946	42.667	10.539	8.432	3.679	0.811			0.535	0.84	1.255	0.536
				L1			0.527027	0.834459	1.50203	0.72027	0.540203	0.816892			86.2104	52.0468	14.2904	11.4324	6.07912	0.838285			0.463	0.841	1.25	0.57
				L2			0.551802	0.860811	1.3464	0.546284	0.52973	0.877365			91.5067	59.4262	12.5007	10.0006	4.5604	0.387328			0.67	0.9	1.255	0.474
RAT109-HYPOXIC-RESV				L2			0.55	0.758108	1.65	0.802703	0.445946	0.728378			85.4403	51.3513	14.7759	11.8207	7.76417	1.13044			0.6325	0.6325	1.4575	0.67
				L1			0.431081	0.624324	1.48649	1.0554	0.55	0.728378			59.7438	29	12.3624	9.88989	5.91594	2.38153			0.575	0.8	1.44	0.825
				R3			0.495495	0.802703	1.53604	0.780405	0.554955	0.758108			83.7695	49.1936	14.4042	11.5234	6.4453	1.04611			0.48	0.62	1.25	0.646
				R2			0.390541	0.643243	1.25586	0.574324	0.474775	0.735135			88.2442	54.2683	7.96409	6.37127	3.79252	0.445842			0.56	0.648	1.26	0.754
				R1			0.371622	0.594595	1.63514	0.981081	0.401351	0.683784			74.2216	40	10.1012	8.08095	7.58404	1.95505			0.495	0.51	1.1275	0.7
															57.8514	27.7372	16.9646	13.5717	5.59953	2.36013
						AVG	0.497913	0.723911	1.49293	0.830849	0.492633	0.751513			79.6999	45.8339	12.718	10.1744	6.17697	1.34718			0.5472	0.719988	1.23211	0.660869
						SD	0.0962952	0.0736693	0.178178	0.20393	0.0704983	0.0717224			8.64671	8.39714	2.56198	2.04954	1.9435	0.948864			0.0961956	0.100919	0.183088	0.0749328
						sem	0.0205302	0.0178674	0.0432145	0.0494603	0.0170984	0.0173952			2.09713	2.03661	0.62137	0.497085	0.471367	0.230133			0.0340103	0.0356803	0.0647315	0.0264928
						ttest	0.528779	0.296131	0.639406	0.0717116	0.510787	0.0063519			0.0124494	0.00583879	0.177265	0.177281	0.689678	0.169467			0.687703	0.608723	0.270074	0.36117
LC103-H-G20-201016
Hypoxic	440	42663	0.529757	RH2			0.541875	0.690625	1.49812	1.04125	0.563125	0.70125			61.967	30.4965	15.0338	12.027	6.03791	2.2964			0.5525	0.733	1.3175	0.82875
		42663	0.523264	RH1			0.605625	0.669375	1.21125	0.65875	0.53125	0.626875			81.0079	45.614	11.7618	9.40942	3.44462	0.654208			0.52	0.6375	1.19	0.65
		42663	0.54162	LH3			0.605625	0.648125	1.55125	0.95625	0.51	0.68			72.4229	38.3562	16.0419	12.8336	6.61316	1.82372			0.51	0.754	1.33	0.668
		42663	0.53162	RH3			0.456875	0.860625	1.46625	0.924375	0.6375	0.754375			70.8593	36.9565	14.36	11.488	5.70732	1.66315			0.5525	0.78625	1.4025	0.6906
		42663	0.534456	LH1			0.556987	0.63984	1.42477	0.975123	0.586511	0.738659			63.6708	31.5595	14.7927	11.8341	5.29336	1.92303			0.44	0.7	1.63	0.7425
180426-LCRAT118-G20-HYPOXY				L2			0.475676	0.743243	1.79865	1.07027	0.460811	0.639189			74.509	40.4959	15.4186	12.3349	9.70125				0.44	0.619	1.113	0.605
				L1			0.416216	0.564865	1.54595	1.01081	0.401351	0.654054			67.6615	34.6154	10.0122	8.0098	6.55435	2.11958			0.44	0.537	1.58	0.62
				R4			0.490541	0.564865	1.75405	1.02568	0.431081	0.654054			75.7547	41.5254	14.4883	11.5907	9.094	2.20487			0.536	0.63	1.168	0.59
				R3			0.535135	0.772973	1.59054	0.966216	0.445946	0.639189			73.4247	39.2524	13.6711	10.9369	7.05831	1.87577			0.5618	0.7	0.9	0.59
				R2			0.55	0.728378	1.6946	0.906757	0.475676	0.624324			81.0293	46.4912	16.0723	12.8579	8.31926	1.57822			0.59	0.77	1.265	0.85
				R1			0.52973	0.686993	1.53125	0.91875	0.521453	0.703547			74.4136	40	14.3543	11.4834	6.39301	1.63575			0.54	0.81	1.19	0.705
180301-RAT112-HYPOX-G20				R1			0.488345	0.670439	1.5478	1.0098	0.446959	0.686993			67.85	34.7594	12.2173	9.77381	6.57492	2.11384			0.536	0.827	1.27	0.566
				R2			0.566554	0.803716	1.42297	0.816892	0.606081	0.685135			77.5163	42.5926	15.3799	12.3039	5.27578	1.18619			0.694	0.9	1.11	0.6
				L1			0.646	0.761	1.738	1.059	0.546	0.745			72.912	39.048	20.959	16.767	8.883	2.406			0.505	0.766	1.5	0.64
				R3			0.446959	0.645608	1.73818	0.976689	0.496622	0.662162			78.2577	43.8095	14.7791	11.8233	8.88322	1.93142			0.61	0.78	1.49	0.83
				R4			0.57973	0.619257	1.30439	0.869595	0.4875	0.685135			66.4301	33.3333	11.7094	9.36754	4.19378	1.40785			0.511	0.829	1.2	0.78
RAT 108-REG HYPOX				L3			0.386486	0.55	1.29324	0.832432	0.431081	0.624324			69.5292	35.6322	7.62565	6.10052	4.0995	1.24915			0.5712	0.8204	1.314	0.6832
				L2			0.475676	0.698649	1.30811	0.676351	0.527703	0.735811			83.3389	48.2955	10.6478	8.51822	4.22548	0.70401			0.4675	0.825	1.4575	0.756
				L1			0.456081	0.656757	1.49595	0.857432	0.492568	0.839189			77.4789	42.683	11.8581	9.48652	6.01496	1.35463			0.56	0.6875	1.47	0.77
				R3			0.478378	0.797297	1.52483	0.956757	0.488345	0.757432			71.1171	37.2549	12.5536	10.0429	6.32328	1.82635			0.56	0.69	1.47	0.71
																							0.4425	0.46	1.57	0.66
																				2.47295
						AVG	0.514425	0.688632	1.52201	0.925459	0.504378	0.691835			73.0575	39.1386	13.6868	10.9495	6.43452	1.6818			0.534875	0.740082	1.31837	0.693752
						sd	0.0681549	0.0839525	0.166395	0.114042	0.0620347	0.0561826			5.81753	4.9265	2.80637	2.24507	1.79995	0.494041			0.0614758	0.0894873	0.182955	0.0878512
						SEM	0.0152399	0.0187723	0.0372072	0.0255006	0.0138714	0.0125628			1.30084	1.1016	0.627524	0.502013	0.402481	0.110471			0.0232357	0.033823	0.0691506	0.0332046
LC 104-RESV-G20-201016
Resv Indo	474	42663	0.42316	LH3			0.4675	0.57375	1.20063	0.8925	0.61625	0.765			55.0785	25.6637	10.7301	8.58407	3.36467	1.51146			0.499	0.68	1.17938	0.6056
		42663	0.417049	LH1			0.495	0.5775	1.44375	0.9075	0.495	0.66			71.1385	37.1429	12.0106	9.60847	5.48048	1.58175			0.42625	0.496	1.1825	0.83875
		42663	0.419491	LH2			0.36125	0.541875	1.81688	1.02	0.435625	0.648125			78.1833	43.8596	12.4873	9.98982	9.95594	2.17206			0.46	0.6	1.41	0.86
		42663	0.406655	RH1			0.456875	0.61625	0.8925	0.520625	0.435625	0.6375			77.6231	41.6667	5.24024	4.19219	1.51146	0.338218			0.51	0.72	1.15813	0.56
		42663	0.415625	RH2			0.45375	0.64625	1.71875	0.94875	0.48125	0.6325			79.3129	44.8	14.3328	11.4662	8.6292	1.78513			0.48	0.61	1.32	0.74
180426-LC-RAT117-G20.5-RESV				R1			0.553378	0.737838	2.23108	1.20338	0.465541	0.808108			79.8334	46.063	24.4532	19.5626	16.7866	3.38528			0.365	0.45	1.218	0.768
				R2			0.436486	0.608784	1.13716	0.539865	0.505405	0.758108			87.1259	52.5252	7.91447	6.33158	2.91011	0.37465			0.53	0.8075	1.15	0.5
				R3			0.461	0.773	1.115	0.58	0.55	0.773			83.41	48	8.655	6.924	2.76	0.458			0.5	0.674	1.416	0.66
				R4			0.617905	0.717568	1.55473	0.697635	0.478378	0.837162			88.4653	55.1282	15.6612	12.5289	6.65191	0.767278			0.53	0.66	1.42	0.74
				L1			0.564865	0.891892	1.66487	0.772973	0.490541	0.877027			87.1786	53.5714	16.3373	13.0699	7.94674	1.01888			0.63	0.74	1.265	0.756
				L2			0.55	0.683784	1.47162	0.891892	0.535135	0.817568			73.8184	39.3939	14.2434	11.3947	5.76227	1.50865			0.5225	0.756	0.92	0.4
						AVG	0.492546	0.669863	1.477	0.81592	0.498977	0.746736			78.288	44.3468	12.915	10.332	6.52358	1.35467			0.47505	0.6212	1.25	0.72087
						SD	0.072618	0.104085	0.380739	0.215485	0.0526075	0.087931			9.49016	8.47126	5.13798	4.11038	4.33099	0.912802			0.0332699	0.0858324	0.110097	0.134894
						SEM	0.0218952	0.0313827	0.114797	0.0649712	0.0158618	0.0265122			2.86139	2.55418	1.54916	1.23933	1.30584	0.27522			0.0148788	0.0383854	0.0492368	0.0603263
					to res hypo	ttest	0.871852	0.169579	0.831527	0.82445	0.735839	0.975032			0.757239	0.702091	0.777503	0.777529	0.771843	0.992592	#DIV/0!	#DIV/0!	0.13888	0.0975824	0.848484	0.319491
LC105-G20-RESV-201016
Resv PBS	414	42663	0.435799	RH3			0.530814	0.66	1.46166	0.88	0.463023	0.5775			74.3072	39.7944	12.3017	9.84137	5.66058	1.45436			0.4675	0.6187	1.15308	0.5775
		42663	0.440648	LH1			0.4675	0.4675	1.21	0.7975	0.48125	0.715			86.7436	52.8736	20.0621	16.0496	7.01937	0.930518			0.44	0.66	1.6225	0.59
		42663	0.430104	RH1			0.385	0.5775	1.98	1.05875	0.37125	0.64625			80.6385	46.5278	13.3985	10.7188	12.4056	2.40192			0.481	0.658	1.815	0.95
		42663	0.434097	RH2			0.45375	0.6875	1.815	1.045	0.45375	0.64625			76.6478	42.4242	14.9528	11.9622	9.92957	2.31877			0.49	0.56	1.55375	0.6325
		42663	0.444468	LH2			0.40375	0.61625	1.8275	1.0625	0.478125	0.605625			76.0057	41.8605	14.516	11.6128	10.1062	2.42491			0.3825	0.478	1.2	0.7225
180301-RAT110-G20-RESV				L3			0.480068	0.711824	1.24155	0.546284	0.595946	0.811149			89.4714	56	11.0924	8.87396	3.67882	0.387328			0.597	0.658	1.38	0.964
				L2			0.500676	0.606081	1.71284	1.11993	0.553378	0.830068			67.3387	34.6154	17.0137	13.6109	8.55274	2.79344			0.768	0.975	1.133	0.512
				L1			0.579392	0.761486	1.30777	0.844257	0.595946	0.860811			69.2512	35.443	13.7667	11.0134	4.22259	1.29839			0.6125	0.796	1.33	0.6
				R3			0.444062	0.597188	1.73031	0.91875	0.520625	0.826875			81.3694	46.9027	15.1562	12.1249	8.77989	1.63575
				R2			0.581875	0.765625	1.53125	0.995313	0.55125	0.842188			68.2026	35	16.1359	12.9087	6.39301	2.03281			0.505	0.643	0.811	0.505
				R1			0.595946	0.769764	1.38226	0.686993	0.595946	0.786318			84.9582	50.2994	15.1801	12.1441	4.88786	0.735223			0.704	0.873	1.16	0.566
							0.658125	0.81	1.45125	0.928125	0.590625	0.945			69.7312	36.0465	17.5077	14.0061	5.5555	1.68158			0.658	0.86	0.945	0.523
180426-LC-RAT116-G20-RESV				L2			0.506419	0.725338	1.43784	0.893919	0.440541	0.758108			72.0013	37.8289	11.1517	8.92137	5.42177	1.51803			0.435	0.712	1.16	0.66
				L1			0.6125	0.827703	1.77128	0.69527	0.52973	0.877365			91.8498	60.7477	20.1905	16.1524	9.32595	0.760081			0.536	0.597	1.24	0.658
				R4			0.62027	0.893919	1.58716	0.747973	0.638514	0.875676			86.7436	52.8736	20.0621	16.0496	7.01937	0.930518			0.59	0.692	1.51	0.81
				R3			0.463514	0.720101	1.78784	1.26639	0.463514	0.794595					15.053	12.0424	9.55196	3.87755			0.5	0.76	1.29	0.72
				R2			0.58491	0.678716	1.69955	0.993243	0.562838	0.844257			75.8851	41.5585	19.1375	15.31	8.38231	2.02139			0.496	0.63	1.256	0.49
				R1			0.488176	0.683446	1.29223	0.746622	0.528378	0.83277			77.3678	42.2222	10.687	8.5496	4.09099	0.925882			0.58	0.87	1.31	0.74
															59.4057	29.1667
						AVG	0.519819	0.697774	1.56818	0.90149	0.523035	0.781989			78.1478	44.2952	15.4092	12.3273	7.27689	1.6738			0.529813	0.675463	1.39842	0.693562
						SD	0.0790194	0.10233	0.231233	0.179413	0.0697827	0.103162			7.73602	7.95489	3.10854	2.48683	2.47211	0.878505			0.122883	0.151491	0.245796	0.172948
						sem	0.018625	0.0241194	0.0545022	0.042288	0.0164479	0.0243156			1.87626	1.92934	0.753932	0.603146	0.599574	0.213069			0.0409612	0.0504969	0.0819319	0.0576494
					to resv hypox	ttest	0.443353	0.548457	0.272511	0.258497	0.151431	0.184564			0.665528	0.639619	0.00316636	0.00316662	0.129425	0.273738			0.757307	0.500346	0.147131	0.631302
LC106-G20-201016
Control Indo	394	42663	0.463472	LH1			0.548438	0.706875	1.15781	0.597187	0.548437	0.78			83.7113	48.4211	10.4351	8.34808	3.05372	0.497411			0.365625	0.67	1.19437	0.609
		42663	0.457315	RH2			0.5525	0.6375	1.46625	0.733125	0.456875	0.733125			84.5751	50	12.6572	10.1258	5.70732	0.880348			0.425	0.48875	1.105	0.87
		42663	0.467975	LH3			0.425	0.7225	1.50875	0.733125	0.44625	0.65875			85.6866	51.4085	10.5793	8.46348	6.15052	0.880348			0.4675	0.70125	1.49812	0.595
		42663	0.465625	LH2			0.4675	0.715	1.4025	1.00375	0.56375	0.78375											0.55	0.8525	1.32	0.5775
		42663	0.460822	RH3			0.5775	0.67375	1.33375	0.7425	0.56375	0.77			79.5008	44.3299	13.4661	10.7729	4.44812	0.911826			0.495	0.77	1.30625	0.5225
180426-RAT115-G20				R1			0.539865	0.746622	1.38986	0.838514	0.459459	0.677703			74.3025	39.6694	11.5337	9.22697	4.95898	1.27433			0.478	0.56	1.18	0.71
				L1			0.513176	0.69527	1.88716	1.09257	0.471791	0.684234			76.1799	42.1052	17.8711	14.2969	10.9738	2.61396			0.58	0.63	1.225	0.75
				R2			0.475676	0.683784	1.73423	1.0009	0.505405	0.713514			76.6304	42.2857	15.5886	12.4709	8.83133	2.06385			0.55	0.66	1.25	0.715
				L3			0.456081	0.656757	1.84257	1.16757	0.456081	0.62027			69.7425	36.6337	15.4251	12.3401	10.3214	3.123			0.54	0.574	1.45	1.03
				L2			0.460811	0.624324	1.72432	1.04054	0.460811	0.609459			73.6581	39.6551	14.1075	11.286	8.70166	2.29218			0.48	0.6875	1.29	0.756
															59.0476	28.4314	12.2745	9.81962	5.07852	2.07978
						AVG	0.501655	0.686238	1.54472	0.894978	0.493261	0.70308			78.2208	43.8343	13.5182	10.8146	7.01631	1.61525			0.460625	0.6965	1.28475	0.6348
						SD	0.0511878	0.038781	0.240374	0.190058	0.0479608	0.063684			5.50734	5.1078	2.50108	2.00086	2.77744	0.926753			0.0698408	0.135668	0.148081	0.135521
						SEM	0.016187	0.0122636	0.076013	0.0601015	0.0151665	0.0201387			1.83578	1.7026	0.833692	0.666954	0.925813	0.308918			0.0312337	0.0606725	0.0662236	0.0606066
					to resv indo	TTEST	0.745808	0.645141	0.635719	0.385818	0.798211	0.212222			0.985245	0.875479	0.751699	0.751698	0.771685	0.536077			0.687679	0.324914	0.684766	0.343636
					to control pbs	ttest	0.00264331	0.0762188	0.829177	0.347092	0.00835305	0.0118415			0.313946	0.312982	0.0384591	0.0384591	0.931302	0.414359			0.942721	0.371044	0.376048	0.48231
LC107-G20-RD-
Control PBS	390	42663	0.477743	RH2			0.414375	0.733125	1.62563	0.8075	0.478125	0.669375			84.6173	50.3268	12.2899	9.83194	7.47009	1.1491			0.403	0.6	1.42375	0.63
		42663	0.483461	LH1			0.50875	0.715	1.36125	0.6325	0.5225	0.64625			87.5577	53.5354	11.7645	9.41164	4.69439				0.48	0.57	1.21	0.66
		42663	0.490394	LH4			0.40375	0.57375	1.68938	0.935	0.425	0.648125			79.2118	44.6541	11.7366	9.38927	8.25314	1.71568			0.425	0.626	1.39187	0.658
		42663	0.473854	RH1			0.40375	0.711875	1.8275	0.68	0.3825	0.65875			92.9289	62.7907	12.3758	9.90066	10.1062	0.714618			0.51	0.76	1.15813	0.4
		42663	0.488044	LH3			0.33	0.55	1.58125	0.94875	0.3025	0.5775			74.3203	40	7.26067	5.80853	6.95153	1.78513			0.4675	0.53	1.3	0.89
		42663	0.480174	RH3			0.36125	0.584375	1.72125	0.9775	0.393125	0.563125			77.6513	43.2099	10.6067	8.48538	8.66166	1.93577			0.48	0.68	1.57	0.69
		42663	0.486296	LH2			0.478125	0.584375	1.36	0.6375	0.371875	0.669375			87.2504	53.125	8.71716	6.97373	4.68303	0.597066			0.467	0.7225	1.49812	0.66
180426-RAT114-G20.5				L2			0.445946	0.683784	1.81351	0.951351	0.431081	0.683784			81.8497	47.541	14.2287	11.3829	9.90869	1.79846			0.52	0.6875	1.36	0.6875
				L1			0.386486	0.713514	1.53108	0.832432	0.327027	0.654054			80.4551	45.6311	8.12868	6.50294	6.39117	1.24915			0.536	0.67375	1.3475	0.715
				R3			0.490541	0.609459	1.75405	1.02568	0.505405	0.609459			75.7547	41.5254	16.2164	12.9731	9.094	2.20487			0.454	0.6875	1.498	0.935
				R2			0.390541	0.666216	1.25586	0.689189	0.390541	0.700676			80.4413	45.122	6.81374	5.45099	3.79252	0.741769			0.35	0.616	1.15	0.648
				R1			0.535135	0.728378	1.57568	0.951351	0.52027	0.668919			73.8897	39.6227	15.0599	12.0479	6.88792	1.79846			0.4675	0.55	1.51	0.9625
180301-RAT113-G20				L2			0.434797	0.671959	1.68649	0.816892	0.408446	0.645608			85.5636	51.5625	11.9961	9.59688	8.21668	1.18619			0.511	0.61	1.04812	0.609
				R2			0.425	0.597297	1.36689	0.781081	0.470946	0.665355			77.905	42.8572	9.51156	7.60925	4.74589	1.0486			0.403	0.648	1.137	0.712
							0.425	0.57375	1.25375	0.765	0.425	0.6375			73.7749	38.9831	7.72896	6.18317	3.77565	0.990167
				R1			0.447973	0.608784	1.60811	0.930405	0.447973	0.689189			76.6916	42.1429	12.1543	9.72344	7.2628	1.69284			0.48875	0.72	1.466	0.839
																				0.584089
						AVG	0.430089	0.644103	1.56323	0.835133	0.425145	0.64919			80.6164	46.4143	11.0369	8.82949	6.93096	1.37386			0.462955	0.650295	1.35522	0.6885
						SD	0.0539664	0.0647208	0.190314	0.129093	0.0644237	0.0376938			5.62555	6.42886	2.81824	2.25459	2.08733	0.503308			0.0506117	0.0670041	0.162967	0.143543
						sem	0.0134916	0.0161802	0.0475786	0.0322733	0.0161059	0.00942346			1.40639	1.60721	0.70456	0.563648	0.521833	0.125827			0.0126529	0.016751	0.0407418	0.0358858
						ttest to hypoxic	0.000291781	0.0899766	0.493026	0.0326597	0.000670526	0.0136863			0.000394963	0.000501045	0.00815714	0.00815702	0.448913	0.0829473			0.000966311	0.00162352	0.745654	0.625661
